# Supplementary material for: Expanding the phenotype of CRYAA nucleotide variants to a complex presentation of anterior segment dysgenesis
Source: Orphanet J Rare Dis. 2020 Aug 13;15:207. doi: 10.1186/s13023-020-01484-8 (PMC7427288; doi:10.1186/s13023-020-01484-8)
Supplement: Supplementary file 1 — Additional file 1. [file 13023_2020_1484_MOESM1_ESM.xlsx]

## Sheet: Hoja1
Case	Chromosome position	Gene	Nucleotide change	Aminoacid change	Allelic state	dbSNP (rs)	Consequence	AF (gnomAD)	AF (Kaviar)	CADD	M-CAP	SIFT	PolyPhen	ACMG Classification	inheritance (AD/AR), Disease (OMIN)
1	1:16460376-16460376	EPHA2	NM_004431.5:c.1717G>A	NP_004422.2:p.D573N	het	.	missense	1.348e-05		25.30	T	T	D	2 (Likely benign)	AD, Cataract 6, multiple types (116600)
1	14:74973454-74973454	LTBP2	NM_000428.3:c.3980G>A	NP_000419.1:p.R1327H	het	rs780277652	missense	1.627e-05		24.30	D	D	D	3 (VUS)	AR, Microspherophakia and/or megalocornea, with ectopia lentis and with or without secondary glaucoma (251750)
1	19:38684198-38684198	SIPA1L3	NM_015073.3:c.4618C>A	NP_055888.1:p.Q1540K	het	.	missense	.		17.25	T	T	P	3 (VUS)	AR, Cataract 45 (616851)
1	21:44592389-44592389	CRYAA	NM_000394.4:c.521A>C	NP_000385.1:p.*174Serext*41	het	.	stoploss	.		12.25	.	.	.	4 (Likely pathogenic)	AD, Cataract 9, multiple types (604219)
1	3:148878038-148878038	HPS3	NM_032383.5:c.2078A>G	NP_115759.2:p.H693R	het	rs759772353	missense	2.445e-05		13.68	T	T	B	3 (VUS)	AR, Hermansky-Pudlak syndrome 3 (614072)
1	5:77461475-77461475	AP3B1	NM_003664.5:c.1189G>A	NP_003655.3:p.A397T	het	.	missense	.		29.20	D	D	B	3 (VUS)	AR, Hermansky-Pudlak syndrome 2 (608233)
2	2:121747508-121747508	GLI2	NM_005270.4:c.4018G>C	NP_005261.2:p.Val1340Leu	het	rs759453086	missense	0.00003280	0.0000322	16.88	T	T	T	1 (Benign)	AD, Holoprosencephaly 9 (610829)
2	21:44592388-44592388	CRYAA	NM_000394.2:c.520T>C	NP_000385.1:p.*174Glnext*41	het	.	stoploss	.	.	15.34	.	.	.	4 (Likely pathogenic)	AD, Cataract 9, multiple types (604219)
